# Supplementary material for: Multicentric Longitudinal Prospective Study in a European Cohort of MYO7A Patients: Disease Course and Implications for Gene Therapy
Source: Invest Ophthalmol Vis Sci. 2024 Jun 17;65(6):25. doi: 10.1167/iovs.65.6.25 (PMC11185270; doi:10.1167/iovs.65.6.25)
Supplement: Supplement 2 [file iovs-65-6-25_s002.xlsx]

## Sheet: Foglio1 (2)
Supplentary Table 1. Longitudinal models of the selected functional and morphological parameters in the cohort of patients stratified according to age groups
Parameter	Visit	Patients aged 8-20 years						Patients aged 21-40 years						Patients aged over 40 years
		Better-seeing eyes			Worse-seeing eyes			Better-seeing eyes			Worse-seeing eyes			Better-seeing eyes			Worse-seeing eyes
		Coefficient	SE	p-value	Coefficient	SE	p-value	Coefficient	SE	p-value	Coefficient	SE	p-value	Coefficient	SE	p-value	Coefficient	SE	p-value
BCVA (logMAR	Baseline	78.4615	1.2332	<0.0001	76.25	1.4414	<0.0001	68.35	3.903	<0.0001	61.5238	4.449	<0.0001	55.6111	4.377	<0.0001	44.125	5.3056	<0.0001
	1st year vs Baseline	-0.5385	0.7563	0.4811	1.25	0.6977	0.0824	-2.55	0.8568	0.0043	-1.9048	1.0349	0.0708	-3.2706	1.043	0.003	-0.3907	1.8928	0.8375
	2nd year vs Baseline	0.2308	0.6421	0.7214	3.0833	0.9	0.0017	-4.3991	1.1877	0.0005	-2.7208	1.6555	0.1057	-6.2879	2.048	0.0035	-3.9595	3.5115	0.2661
III4e SKVF Area (°2)	Baseline	5687.79	1519.47	0.0008	7177.89	1429.74	<0.0001	3236.76	839.039	0.0003	4025.14	860.31	<0.0001	878.294	296.431	0.0057	713.397	178.714	0.0004
	1st year vs Baseline	1755.49	1199.32	0.1537	-23.4053	1721.89	0.9892	-123.017	332.189	0.7127	-878.442	313.672	0.0071	-48.7604	120.019	0.6872	106.179	131.847	0.4274
	2nd year vs Baseline	1220.93	1439.71	0.4031	-2311.2	1634.58	0.168	180.051	470.395	0.7035	-819.274	651.12	0.2138	-84.2622	239.264	0.727	641.024	237.279	0.0116
V4e SKVF Area (°2)	Baseline	9962.81	1655.69	<0.0001	9579.17	1454.12	<0.0001	6041.97	1068.48	<0.0001	5759.22	1065.9	<0.0001	1705.35	383.886	0.0001	1444.45	368.823	0.0004
	1st year vs Baseline	918.339	1163.68	0.4362	2073.8	1376.13	0.1426	-495.363	478.976	0.3057	-278.38	442.631	0.532	369.95	450.553	0.4166	597.864	520.946	0.2596
	2nd year vs Baseline	708.149	1536.38	0.6482	694.294	1539.97	0.6555	1026.83	1097.66	0.3538	1429.76	1689.33	0.401	339.878	658.672	0.6088	1007.5	734.731	0.1798
MS (dB)	Baseline	19.0268	2.1612	<0.0001	19.5517	3.2647	<0.0001	8.7318	2.2309	0.0003	7.8835	2.246	0.001	1.145	0.6513	0.0949	1.65	0.6286	0.0191
	1st year vs Baseline	-0.7643	0.2029	0.0013	-1.1017	0.5307	0.0555	0.0523	0.9925	0.9582	-0.154	1.0656	0.8858	1.1885	0.7959	0.1518	1.3	0.4885	0.0178
	2nd year vs Baseline	-3.4723	1.8108	0.0703	-1.0017	1.1601	0.4015	-1.5312	2.2403	0.4979	-1.6782	2.6032	0.5224	3.7664	2.069	0.0845	2.1833	1.8088	0.2461
CMT (µm)	Baseline	308.846	9.6455	<0.0001	304	13.6402	<0.0001	234.55	12.2988	<0.0001	236.476	12.5589	<0.0001	251.889	16.2776	<0.0001	230.357	18.7217	<0.0001
	1st year vs Baseline	14.6136	9.1417	0.1189	4	1.5783	0.0167	3.25	2.9823	0.2806	6.1948	5.125	0.2318	5.9321	4.5245	0.1968	3.0286	2.013	0.142
	2nd year vs Baseline	3.3846	4.3435	0.4411	6.2727	4.4192	0.1661	-3.9071	2.5076	0.1249	0.9272	5.4927	0.8666	6.9368	5.3801	0.2042	2.5438	5.6287	0.6543
EZ Hor. (µm)	Baseline	4614.06	428.765	<0.0001	4456.5	502.664	<0.0001	2317.37	556.822	0.0001	2143.55	512.52	0.0001	1650.26	484.861	0.0018	1660.47	545.071	0.0048
	1st year vs Baseline	-95.0674	147.671	0.524	-383.582	252.352	0.1383	-49.4639	45.0397	0.2775	-43.1609	19.1378	0.0283	5.0722	54.7718	0.9268	9.984	69.9996	0.8875
	2nd year vs Baseline	-317.979	170.233	0.0704	-498.582	274.55	0.0788	-114.661	30.4234	0.0004	-81.2922	27.1796	0.0042	-244.186	507.233	0.6334	178.905	152.395	0.2496
EZ Vert. (µm)	Baseline	3980.72	441.006	<0.0001	3837.76	501.492	<0.0001	2146.99	576.788	0.0005	1990.92	540.068	0.0006	1574.38	483.296	0.0025	1648.18	575.292	0.0074
	1st year vs Baseline	-825.076	579.023	0.1636	-421.088	276.576	0.1377	40.586	47.4873	0.3968	-50.4403	33.3591	0.1369	-61.2188	30.0099	0.0487	-28.2447	54.8055	0.61
	2nd year vs Baseline	-364.95	280.268	0.2019	-558.505	285.391	0.0591	-2.0883	43.7826	0.9621	6.4267	76.1417	0.9331	209.901	132.477	0.1218	61.8663	92.3049	0.5077

## Sheet: Foglio1
		Patients aged 8-20 years
Parameter		Better-seeing eyes					Worse-seeing eyes
BCVA (ETDRS score)	Age 0 -20					Age 0 -20
	Factor	Coefficient	SE	t-value	p-value	Parameter	Value	Std,Error	t-value	p-value
	Baseline	78.4615	1.2332	63.6259	0	(Intercept)	76.25	1.4414	52.8997	0
	1st year	-0.5385	0.7563	-0.712	0.4811	factor(time)2	1.25	0.6977	1.7917	0.0824
	2nd year	0.2308	0.6421	0.3594	0.7214	factor(time)3	3.0833	0.9	3.426	0.0017
	Age 21-40					Model	for	BCVA,ETDRS_score	in	Age
	Factor	Value	Std,Error	t-value	p-value	Parameter	Value	Std,Error	t-value	p-value
	(Intercept)	68.35	3.903	17.5124	0	(Intercept)	61.5238	4.449	13.8287	0
	factor(time)2	-2.55	0.8568	-2.9762	0.0043	factor(time)2	-1.9048	1.0349	-1.8406	0.0708
	factor(time)3	-4.3991	1.1877	-3.7039	0.0005	factor(time)3	-2.7208	1.6555	-1.6435	0.1057
	Age 40+					Model	for	BCVA,ETDRS_score	in	Age
	Factor	Value	Std,Error	t-value	p-value	Parameter	Value	Std,Error	t-value	p-value
	(Intercept)	55.6111	4.377	12.7054	0	(Intercept)	44.125	5.3056	8.3167	0
	factor(time)2	-3.2706	1.043	-3.1357	0.003	factor(time)2	-0.3907	1.8928	-0.2064	0.8375
	factor(time)3	-6.2879	2.048	-3.0703	0.0035	factor(time)3	-3.9595	3.5115	-1.1276	0.2661
III4e SKVF Area (°2)	Age 0 -20					Model	for	III4e,area	in	Age
	III4e	Value	Std,Error	t-value	p-value	Parameter	Value	Std,Error	t-value	p-value
	(Intercept)	5687.79	1519.47	3.7433	0.0008	(Intercept)	7177.89	1429.74	5.0204	0
	factor(time)2	1755.49	1199.32	1.4637	0.1537	factor(time)2	-23.4053	1721.89	-0.0136	0.9892
	factor(time)3	1220.93	1439.71	0.848	0.4031	factor(time)3	-2311.2	1634.58	-1.4139	0.168
	Age 21-40					Model	for	III4e,area	in	Age
	Parameter	Value	Std,Error	t-value	p-value	Parameter	Value	Std,Error	t-value	p-value
	(Intercept)	3236.76	839.039	3.8577	0.0003	(Intercept)	4025.14	860.31	4.6787	0
	factor(time)2	-123.017	332.189	-0.3703	0.7127	factor(time)2	-878.442	313.672	-2.8005	0.0071
	factor(time)3	180.051	470.395	0.3828	0.7035	factor(time)3	-819.274	651.12	-1.2583	0.2138
	Age 40+	for	III4e,area	in	Age	Model	for	III4e,area	in	Age
	Parameter	Value	Std,Error	t-value	p-value	Parameter	Value	Std,Error	t-value	p-value
	(Intercept)	878.294	296.431	2.9629	0.0057	(Intercept)	713.397	178.714	3.9918	0.0004
	factor(time)2	-48.7604	120.019	-0.4063	0.6872	factor(time)2	106.179	131.847	0.8053	0.4274
	factor(time)3	-84.2622	239.264	-0.3522	0.727	factor(time)3	641.024	237.279	2.7016	0.0116
V4e SKVF Area (°2)	Age 0 -20	for	V4e,area	in	Age	Model	for	V4e,area	in	Age
	Parameter	Value	Std,Error	t-value	p-value	Parameter	Value	Std,Error	t-value	p-value
	(Intercept)	9962.81	1655.69	6.0173	0	(Intercept)	9579.17	1454.12	6.5876	0
	factor(time)2	918.339	1163.68	0.7892	0.4362	factor(time)2	2073.8	1376.13	1.507	0.1426
	factor(time)3	708.149	1536.38	0.4609	0.6482	factor(time)3	694.294	1539.97	0.4508	0.6555
	Age 21-40					Model	for	V4e,area	in	Age
	Parameter	Value	Std,Error	t-value	p-value	Parameter	Value	Std,Error	t-value	p-value
	(Intercept)	6041.97	1068.48	5.6547	0	(Intercept)	5759.22	1065.9	5.4032	0
	factor(time)2	-495.363	478.976	-1.0342	0.3057	factor(time)2	-278.38	442.631	-0.6289	0.532
	factor(time)3	1026.83	1097.66	0.9355	0.3538	factor(time)3	1429.76	1689.33	0.8463	0.401
	Age 40+	for	V4e,area	in	Age	Model	for	V4e,area	in	Age
	Parameter	Value	Std,Error	t-value	p-value	Parameter	Value	Std,Error	t-value	p-value
	(Intercept)	1705.35	383.886	4.4423	0.0001	(Intercept)	1444.45	368.823	3.9164	0.0004
	factor(time)2	369.95	450.553	0.8211	0.4166	factor(time)2	597.864	520.946	1.1477	0.2596
	factor(time)3	339.878	658.672	0.516	0.6088	factor(time)3	1007.5	734.731	1.3713	0.1798
MS (dB)	Age 0 -20					Model	for	Av,Threshold	in	Age
	Parameter	Value	Std,Error	t-value	p-value	Parameter	Value	Std,Error	t-value	p-value
	(Intercept)	19.0268	2.1612	8.8036	0	(Intercept)	19.5517	3.2647	5.9888	0
	factor(time)2	-0.7643	0.2029	-3.7673	0.0013	factor(time)2	-1.1017	0.5307	-2.0758	0.0555
	factor(time)3	-3.4723	1.8108	-1.9175	0.0703	factor(time)3	-1.0017	1.1601	-0.8634	0.4015
	Age 21-40	for	Av,Threshold	in	Age	Model	for	Av,Threshold	in	Age
	Parameter	Value	Std,Error	t-value	p-value	Parameter	Value	Std,Error	t-value	p-value
	(Intercept)	8.7318	2.2309	3.9141	0.0003	(Intercept)	7.8835	2.246	3.51	0.001
	factor(time)2	0.0523	0.9925	0.0527	0.9582	factor(time)2	-0.154	1.0656	-0.1445	0.8858
	factor(time)3	-1.5312	2.2403	-0.6835	0.4979	factor(time)3	-1.6782	2.6032	-0.6447	0.5224
	Age 40+	for	Av,Threshold	in	Age	Model	for	Av,Threshold	in	Age
	Parameter	Value	Std,Error	t-value	p-value	Parameter	Value	Std,Error	t-value	p-value
	(Intercept)	1.145	0.6513	1.7579	0.0949	(Intercept)	1.65	0.6286	2.6248	0.0191
	factor(time)2	1.1885	0.7959	1.4932	0.1518	factor(time)2	1.3	0.4885	2.661	0.0178
	factor(time)3	3.7664	2.069	1.8204	0.0845	factor(time)3	2.1833	1.8088	1.2071	0.2461
CMT (µm)	Age 0 -20					Model	for	Central,Macular,Thickness	in	Age
	Parameter	Value	Std,Error	t-value	p-value	Parameter	Value	Std,Error	t-value	p-value
	(Intercept)	308.846	9.6455	32.0196	0	(Intercept)	304	13.6402	22.2871	0
	factor(time)2	14.6136	9.1417	1.5986	0.1189	factor(time)2	4	1.5783	2.5344	0.0167
	factor(time)3	3.3846	4.3435	0.7792	0.4411	factor(time)3	6.2727	4.4192	1.4194	0.1661
	Age 21-40	for	Central,Macular,Thickness	in	Age	Model	for	Central,Macular,Thickness	in	Age
	Parameter	Value	Std,Error	t-value	p-value	Parameter	Value	Std,Error	t-value	p-value
	(Intercept)	234.55	12.2988	19.071	0	(Intercept)	236.476	12.5589	18.8293	0
	factor(time)2	3.25	2.9823	1.0898	0.2806	factor(time)2	6.1948	5.125	1.2087	0.2318
	factor(time)3	-3.9071	2.5076	-1.5581	0.1249	factor(time)3	0.9272	5.4927	0.1688	0.8666
	Age 40+	for	Central,Macular,Thickness	in	Age	Model	for	Central,Macular,Thickness	in	Age
	Parameter	Value	Std,Error	t-value	p-value	Parameter	Value	Std,Error	t-value	p-value
	(Intercept)	251.889	16.2776	15.4746	0	(Intercept)	230.357	18.7217	12.3043	0
	factor(time)2	5.9321	4.5245	1.3111	0.1968	factor(time)2	3.0286	2.013	1.5045	0.142
	factor(time)3	6.9368	5.3801	1.2894	0.2042	factor(time)3	2.5438	5.6287	0.4519	0.6543
EZ Hor. (µm)	Age 0 -20					Model	for	EZ,hor,	in	Age
	Parameter	Value	Std,Error	t-value	p-value	Parameter	Value	Std,Error	t-value	p-value
	(Intercept)	4614.06	428.765	10.7613	0	(Intercept)	4456.5	502.664	8.8658	0
	factor(time)2	-95.0674	147.671	-0.6438	0.524	factor(time)2	-383.582	252.352	-1.52	0.1383
	factor(time)3	-317.979	170.233	-1.8679	0.0704	factor(time)3	-498.582	274.55	-1.816	0.0788
	Age 21-40	for	EZ,hor,	in	Age	Model	for	EZ,hor,	in	Age
	Parameter	Value	Std,Error	t-value	p-value	Parameter	Value	Std,Error	t-value	p-value
	(Intercept)	2317.37	556.822	4.1618	0.0001	(Intercept)	2143.55	512.52	4.1824	0.0001
	factor(time)2	-49.4639	45.0397	-1.0982	0.2775	factor(time)2	-43.1609	19.1378	-2.2553	0.0283
	factor(time)3	-114.661	30.4234	-3.7688	0.0004	factor(time)3	-81.2922	27.1796	-2.9909	0.0042
	Age 40+	for	EZ,hor,	in	Age	Model	for	EZ,hor,	in	Age
	Parameter	Value	Std,Error	t-value	p-value	Parameter	Value	Std,Error	t-value	p-value
	(Intercept)	1650.26	484.861	3.4036	0.0018	(Intercept)	1660.47	545.071	3.0463	0.0048
	factor(time)2	5.0722	54.7718	0.0926	0.9268	factor(time)2	9.984	69.9996	0.1426	0.8875
	factor(time)3	-244.186	507.233	-0.4814	0.6334	factor(time)3	178.905	152.395	1.174	0.2496
EZ Vert. (µm)	Age 0 -20					Model	for	EZ,vert,	in	Age
	Parameter	Value	Std,Error	t-value	p-value	Parameter	Value	Std,Error	t-value	p-value
	(Intercept)	3980.72	441.006	9.0264	0	(Intercept)	3837.76	501.492	7.6527	0
	factor(time)2	-825.076	579.023	-1.4249	0.1636	factor(time)2	-421.088	276.576	-1.5225	0.1377
	factor(time)3	-364.95	280.268	-1.3021	0.2019	factor(time)3	-558.505	285.391	-1.957	0.0591
	Age 21-40	for	EZ,vert,	in	Age	Model	for	EZ,vert,	in	Age
	Parameter	Value	Std,Error	t-value	p-value	Parameter	Parameter	Value	Std,Error	t-value
	(Intercept)	2146.99	576.788	3.7223	0.0005	(Intercept)	1990.92	540.068	3.6864	0.0006
	factor(time)2	40.586	47.4873	0.8547	0.3968	factor(time)2	-50.4403	33.3591	-1.512	0.1369
	factor(time)3	-2.0883	43.7826	-0.0477	0.9621	factor(time)3	6.4267	76.1417	0.0844	0.9331
	Age 40+	for	EZ,vert,	in	Age	Model	for	EZ,vert,	in	Age
	Parameter	Value	Std,Error	t-value	p-value	Parameter	Value	Std,Error	t-value	p-value
	(Intercept)	1574.38	483.296	3.2576	0.0025	(Intercept)	1648.18	575.292	2.8649	0.0074
	factor(time)2	-61.2188	30.0099	-2.04	0.0487	factor(time)2	-28.2447	54.8055	-0.5154	0.61
	factor(time)3	209.901	132.477	1.5844	0.1218	factor(time)3	61.8663	92.3049	0.6702	0.5077
	Occhio	peggiore:	Modelli	sull'andamento	nel	tempo	per	sottogruppi	di	età
	Age 0 -20
	Parameter	Value	Std,Error	t-value	p-value
	(Intercept)	76.25	1.4414	52.8997	0
	factor(time)2	1.25	0.6977	1.7917	0.0824
	factor(time)3	3.0833	0.9	3.426	0.0017
	Model	for	BCVA,ETDRS_score	in	Age	21-40	anni
	Parameter	Value	Std,Error	t-value	p-value
	(Intercept)	61.5238	4.449	13.8287	0
	factor(time)2	-1.9048	1.0349	-1.8406	0.0708
	factor(time)3	-2.7208	1.6555	-1.6435	0.1057
	Model	for	BCVA,ETDRS_score	in	Age	>	40	anni
	Parameter	Value	Std,Error	t-value	p-value
	(Intercept)	44.125	5.3056	8.3167	0
	factor(time)2	-0.3907	1.8928	-0.2064	0.8375
	factor(time)3	-3.9595	3.5115	-1.1276	0.2661
	Model	for	III4e,area	in	Age	0-20	anni
	Parameter	Value	Std,Error	t-value	p-value
	(Intercept)	7177.89	1429.74	5.0204	0
	factor(time)2	-23.4053	1721.89	-0.0136	0.9892
	factor(time)3	-2311.2	1634.58	-1.4139	0.168
	Model	for	III4e,area	in	Age	21-40	anni
	Parameter	Value	Std,Error	t-value	p-value
	(Intercept)	4025.14	860.31	4.6787	0
	factor(time)2	-878.442	313.672	-2.8005	0.0071
	factor(time)3	-819.274	651.12	-1.2583	0.2138
	Model	for	III4e,area	in	Age	>	40	anni
	Parameter	Value	Std,Error	t-value	p-value
	(Intercept)	713.397	178.714	3.9918	0.0004
	factor(time)2	106.179	131.847	0.8053	0.4274
	factor(time)3	641.024	237.279	2.7016	0.0116
	Model	for	V4e,area	in	Age	0-20	anni
	Parameter	Value	Std,Error	t-value	p-value
	(Intercept)	9579.17	1454.12	6.5876	0
	factor(time)2	2073.8	1376.13	1.507	0.1426
	factor(time)3	694.294	1539.97	0.4508	0.6555
	Model	for	V4e,area	in	Age	21-40	anni
	Parameter	Value	Std,Error	t-value	p-value
	(Intercept)	5759.22	1065.9	5.4032	0
	factor(time)2	-278.38	442.631	-0.6289	0.532
	factor(time)3	1429.76	1689.33	0.8463	0.401
	Model	for	V4e,area	in	Age	>	40	anni
	Parameter	Value	Std,Error	t-value	p-value
	(Intercept)	1444.45	368.823	3.9164	0.0004
	factor(time)2	597.864	520.946	1.1477	0.2596
	factor(time)3	1007.5	734.731	1.3713	0.1798
	Model	for	Av,Threshold	in	Age	0-20	anni
	Parameter	Value	Std,Error	t-value	p-value
	(Intercept)	19.5517	3.2647	5.9888	0
	factor(time)2	-1.1017	0.5307	-2.0758	0.0555
	factor(time)3	-1.0017	1.1601	-0.8634	0.4015
	Model	for	Av,Threshold	in	Age	21-40	anni
	Parameter	Value	Std,Error	t-value	p-value
	(Intercept)	7.8835	2.246	3.51	0.001
	factor(time)2	-0.154	1.0656	-0.1445	0.8858
	factor(time)3	-1.6782	2.6032	-0.6447	0.5224
	Model	for	Av,Threshold	in	Age	>	40	anni
	Parameter	Value	Std,Error	t-value	p-value
	(Intercept)	1.65	0.6286	2.6248	0.0191
	factor(time)2	1.3	0.4885	2.661	0.0178
	factor(time)3	2.1833	1.8088	1.2071	0.2461
	Model	for	Central,Macular,Thickness	in	Age	0-20	anni
	Parameter	Value	Std,Error	t-value	p-value
	(Intercept)	304	13.6402	22.2871	0
	factor(time)2	4	1.5783	2.5344	0.0167
	factor(time)3	6.2727	4.4192	1.4194	0.1661
	Model	for	Central,Macular,Thickness	in	Age	21-40	anni
	Parameter	Value	Std,Error	t-value	p-value
	(Intercept)	236.476	12.5589	18.8293	0
	factor(time)2	6.1948	5.125	1.2087	0.2318
	factor(time)3	0.9272	5.4927	0.1688	0.8666
	Model	for	Central,Macular,Thickness	in	Age	>	40	anni
	Parameter	Value	Std,Error	t-value	p-value
	(Intercept)	230.357	18.7217	12.3043	0
	factor(time)2	3.0286	2.013	1.5045	0.142
	factor(time)3	2.5438	5.6287	0.4519	0.6543
	Model	for	EZ,hor,	in	Age	0-20	anni
	Parameter	Value	Std,Error	t-value	p-value
	(Intercept)	4456.5	502.664	8.8658	0
	factor(time)2	-383.582	252.352	-1.52	0.1383
	factor(time)3	-498.582	274.55	-1.816	0.0788
	Model	for	EZ,hor,	in	Age	21-40	anni
	Parameter	Value	Std,Error	t-value	p-value
	(Intercept)	2143.55	512.52	4.1824	0.0001
	factor(time)2	-43.1609	19.1378	-2.2553	0.0283
	factor(time)3	-81.2922	27.1796	-2.9909	0.0042
	Model	for	EZ,hor,	in	Age	>	40	anni
	Parameter	Value	Std,Error	t-value	p-value
	(Intercept)	1660.47	545.071	3.0463	0.0048
	factor(time)2	9.984	69.9996	0.1426	0.8875
	factor(time)3	178.905	152.395	1.174	0.2496
	Model	for	EZ,vert,	in	Age	0-20	anni
	Parameter	Value	Std,Error	t-value	p-value
	(Intercept)	3837.76	501.492	7.6527	0
	factor(time)2	-421.088	276.576	-1.5225	0.1377
	factor(time)3	-558.505	285.391	-1.957	0.0591
	Model	for	EZ,vert,	in	Age	21-40	anni
	Parameter	Parameter	Value	Std,Error	t-value	p-value
	(Intercept)	1990.92	540.068	3.6864	0.0006
	factor(time)2	-50.4403	33.3591	-1.512	0.1369
	factor(time)3	6.4267	76.1417	0.0844	0.9331
	Model	for	EZ,vert,	in	Age	>	40	anni
	Parameter	Value	Std,Error	t-value	p-value
	(Intercept)	1648.18	575.292	2.8649	0.0074
	factor(time)2	-28.2447	54.8055	-0.5154	0.61
	factor(time)3	61.8663	92.3049	0.6702	0.5077
