# Supplementary material for: Multicentric Longitudinal Prospective Study in a European Cohort of MYO7A Patients: Disease Course and Implications for Gene Therapy
Source: Invest Ophthalmol Vis Sci. 2024 Jun 17;65(6):25. doi: 10.1167/iovs.65.6.25 (PMC11185270; doi:10.1167/iovs.65.6.25)
Supplement: Supplement 3 [file iovs-65-6-25_s003.xlsx]

## Sheet: DOMAIN annotation
ID patient	VARIANT 1							VARIANT 2
	Genomic coordinates (hg19)	DNA change	Protein change	Functional Protein Domain	Zygosity	Coding Impact	Varsome automated annotation	Genomic coordinates (hg19)	DNA change	Protein change	Functional Protein Domain	Zygosity	Coding Impact	Varsome automated annotation	GENOTYPE CLASSIFICATION
NH001	11:g.76868036	c.721C>G	p.Arg241Gly	Myosin motor	Homozygous	missense	Pathogenic	11:g.76868036	c.721C>G	p.Arg241Gly	Myosin motor	Homozygous	missense	Pathogenic	A
NH002	11:g.76868036	c.721C>G	p.Arg241Gly	Myosin motor	Homozygous	missense	Pathogenic	11:g.76868036	c.721C>G	p.Arg241Gly	Myosin motor	Homozygous	missense	Pathogenic	A
NH003	11:g.76868036	c.721C>G	p.Arg241Gly	Myosin motor	Homozygous	missense	Pathogenic	11:g.76868036	c.721C>G	p.Arg241Gly	Myosin motor	Homozygous	missense	Pathogenic	A
NH004	11:g.76868036	c.721C>G	p.Arg241Gly	Myosin motor	Homozygous	missense	Pathogenic	11:g.76868036	c.721C>G	p.Arg241Gly	Myosin motor	Homozygous	missense	Pathogenic	A
NH005	11:g.76917229	c.5723_5724insTGTA	p.Pro1909Valfs*3	FERM 2	Homozygous	frameshift	Likely Pathogenic	11:g.76917229	c.5723_5724insTGTA	p.Pro1909Valfs*3	FERM 2	Homozygous	frameshift	Likely Pathogenic	C
NH006	11:g.76886439	c.2116C>T	p.Gln706*	Myosin motor	Heterozygous	nonsense	Pathogenic	11:g.76900431	c.3549del	p.Ser1184Profs*48	MyTH4 1	Heterozygous	frameshift	Likely Pathogenic	C
NH007	11:g.76868036	c.721C>G	p.Arg241Gly	Myosin motor	Heterozygous	missense	Pathogenic	11:g.76853813	c.77C>A	p.Ala26Glu	none	Heterozygous	missense	Pathogenic	A
NH008	11:g.76901915	c.3924G>A	p.Lys1308=	FERM 1	Heterozygous	synonymous (canonical splice site variant?)	Uncertain Significance	11:g.76916533	c.5507T>C	p.Leu1836Pro	MyTH4 2	Heterozygous	missense	Likely Pathogenic	B
NH009	11:g.76886439	c.2116C>T	p.Gln706*	Myosin motor	Heterozygous	nonsense	Pathogenic	11:g.76916607	c.5581C>T	p.Arg1861*	MyTH4 2	Heterozygous	nonsense	Pathogenic	C
NH010	11:g.76918425	c.5835_5838del	p.Phe1946Serfs*23	FERM 2	Homozygous	frameshift	Pathogenic	11:g.76918425	c.5835_5838del	p.Phe1946Serfs*23	FERM 2	Homozygous	frameshift	Pathogenic	C
NH011	11:g.76924050	c.6408T>A	p.Tyr2136*	FERM 2	Heterozygous	nonsense	Pathogenic	11:g.76908613	c.4411T>C	p.Ser1471Pro	FERM 1	Heterozygous	missense	Pathogenic	B
NH012	11:g.76916607	c.5581C>T	p.Arg1861*	MyTH4 2	Homozygous	nonsense	Pathogenic	11:g.76916607	c.5581C>T	p.Arg1861*	MyTH4 2	Homozygous	nonsense	Pathogenic	C
NH013	11:g.76873164	c.1344-2A>G	p.?	Myosin motor	Homozygous	splice variant	Pathogenic	11:g.76873164	c.1344-2A>G	p.?	Myosin motor	Homozygous	splice variant	Pathogenic	C
NH014	11:g.76853813	c.77C>A	p.Ala26Glu	none	Heterozygous	missense	Pathogenic	11:g.76883787	c.1798-7_1800delinsATCGGCTGCT	p.?	Myosin motor	Heterozygous	splice variant	Pathogenic	B
NH015	11:g.76916643	c.5617C>T	p.Arg1873Trp	MyTH4 2	Homozygous	missense	Pathogenic	11:g.76916643	c.5617C>T	p.Arg1873Trp	MyTH4 2	Homozygous	missense	Pathogenic	A
NH016	11:g.76916607	c.5581C>T	p.Arg1861*	MyTH4 2	Homozygous	nonsense	Pathogenic	11:g.76916607	c.5581C>T	p.Arg1861*	MyTH4 2	Homozygous	nonsense	Pathogenic	C
NH019	11:g.76868036	c.721C>G	p.Arg241Gly	Myosin motor	Heterozygous	missense	Pathogenic	11:g.76922215	c.6070C>T	p.Arg2024*	FERM 2	Heterozygous	nonsense	Pathogenic	B
NH020	11:g.76868036	c.721C>G	p.Arg241Gly	Myosin motor	Heterozygous	missense	Pathogenic	11:g.76922215	c.6070C>T	p.Arg2024*	FERM 2	Heterozygous	nonsense	Pathogenic	B
NH021	11:g.76916643	c.5617C>T	p.Arg1873Trp	MyTH4 2	Heterozygous	missense	Pathogenic	11:g.76883935	c.1935+4A>T	p.?	Myosin motor	Heterozygous	splice variant	Uncertain Significance	B
NH022	11:g.76916643	c.5617C>T	p.Arg1873Trp	MyTH4 2	Heterozygous	missense	Pathogenic	11:g.76883935	c.1935+4A>T	p.?	Myosin motor	Heterozygous	splice variant	Uncertain Significance	B
NH023	11:g.76868036	c.721C>G	p.Arg241Gly	Myosin motor	Homozygous	missense	Pathogenic	11:g.76868036	c.721C>G	p.Arg241Gly	Myosin motor	Homozygous	missense	Pathogenic	A
NH024	11:g.76867950	c.635G>A	p.Arg212His	Myosin motor	Heterozygous	missense	Pathogenic	11:g.76901086	c.3652G>A	p.Gly1218Arg	Myosin motor	Heterozygous	missense	Likely Pathogenic	A
NH025	11:g.76885871	c.2005C>T	p.Arg669*	Myosin motor	Heterozygous	nonsense	Pathogenic	11:g.76901883	c.3892G>A	p.Gly1298Arg	FERM 1	Heterozygous	missense	Pathogenic	B
NH027	11:g.76916533	c.5507T>G	p.Leu1836Arg	MyTH4 2	Heterozygous	missense	Likely Pathogenic	11:g.76916607	c.5581C>T	p.Arg1861*	MyTH4 2	Heterozygous	nonsense	Pathogenic	B
NH028	11:g.76868438	c.849G>A	p.Met283Ile	Myosin motor	Homozygous	missense	Pathogenic	11:g.76868438	c.849G>A	p.Met283Ile	Myosin motor	Homozygous	missense	Pathogenic	A
NH029	11:g.76892594	c.2863G>A	p.Gly955Ser	none	Heterozygous	missense	Likely Pathogenic	11:g.76901153	c.3719G>A	p.Arg1240Gln	Myosin motor	Heterozygous	missense	Pathogenic	A
NH030	11:g.76868036	c.721C>G	p.Arg241Gly	Myosin motor	Heterozygous	missense	Pathogenic	11:g.76873381	c.1554+5del	p.?	Myosin motor	Heterozygous	splice variant	Uncertain Significance	B
NH031	11:g.76901883	c.3892G>A	p.Gly1298Arg	FERM 1	Heterozygous	missense	Pathogenic	11:g.76913369	c.5068C>T	p.Gln1690*	none	Heterozygous	nonsense	Likely Pathogenic	B
NH032	11:g.[76867804;76885835]	c.[569T>G;1969C>T]	p.[Leu190Trp;Arg657Trp]	Myosin motor	Homozygous	missense	Likely Pathogenic; Pathogenic	11:g.[76867804;76885835]	c.[569T>G;1969C>T]	p.[Leu190Trp;Arg657Trp]	Myosin motor	Homozygous	missense	Likely Pathogenic; Pathogenic	A
NH101		Del encompassing exons 43-49	?	FERM 2	Homozygous	large deletion	Pathogenic (manual)		Del encompassing exons 43-49	?	FERM 2	Homozygous	large deletion	Pathogenic (manual)	C
NH102	11:g.76867955	c.640G>A	p.Gly214Arg	Myosin motor	Heterozygous	missense	Pathogenic	11:g.76903150	c.3979G>A	p.Glu1327Lys	FERM 1	Heterozygous	missense	Pathogenic	A
NH103	11:g.76871318	c.1190C>A	p.Ala397Asp	Myosin motor	Homozygous	missense	Pathogenic	11:g.76871318	c.1190C>A	p.Ala397Asp	Myosin motor	Homozygous	missense	Pathogenic	A
NH104	11:g.76883880	c.1884C>A	p.Cys628*	Myosin motor	Homozygous	nonsense	Pathogenic	11:g.76883880	c.1884C>A	p.Cys628*	Myosin motor	Homozygous	nonsense	Pathogenic	C
NH105	11:g.76883880	c.1884C>A	p.Cys628*	Myosin motor	Homozygous	nonsense	Pathogenic	11:g.76883880	c.1884C>A	p.Cys628*	Myosin motor	Homozygous	nonsense	Pathogenic	C
NH107	11:g.76867955	c.640G>A	p.Gly214Arg	Myosin motor	Homozygous	missense	Pathogenic	11:g.76867955	c.640G>A	p.Gly214Arg	Myosin motor	Homozygous	missense	Pathogenic	A
NH109	11:g.76890874	c.2461C>T	p.Gln821*	IQ 4	Heterozygous	nonsense	Pathogenic	11:g.76841685	c.6_9dup	p.Leu4Aspfs*39	none	Heterozygous	frameshift	Pathogenic	C
NH110	11:g.76885863	c.1997G>A	p.Arg666Gln	Myosin motor	Homozygous	missense	Likely Pathogenic	11:g.76885863	c.1997G>A	p.Arg666Gln	Myosin motor	Homozygous	missense	Likely Pathogenic	A
NH112	11:g.76873165	c.1344-1G>A	p.?	Myosin motor	Heterozygous	splice variant	Likely Pathogenic	11:g.76885862	c.1996C>T	p.Arg666*	Myosin motor	Heterozygous	nonsense	Pathogenic	C
NH113	11:g.76903285	c.4114G>A	p.Val1372Met	FERM 1	Homozygous	missense	Uncertain Significance	11:g.76903285	c.4114G>A	p.Val1372Met	FERM 1	Homozygous	missense	Uncertain Significance	A
NH114	11:g.76908645	c.4441+2delT	p.?	FERM 1	Heterozygous	splice variant	Likely Pathogenic	11:g.76919502	c.5886_5889delCTTT	p.Phe1962Leufs*7	FERM 2	Heterozygous	frameshift	Pathogenic	C
NH115	11:g.76901153	c.3719G>A	p.Arg1240Gln	MyTH4 1	Heterozygous	missense	Pathogenic	11:g.76901158	c.3724C>T	p.Gln1242*	MyTH4 1	Heterozygous	nonsense	Pathogenic	B
NH116	11:g.76909642	c.4544_4551delAGATCATGinsCA	p.Glu1515_Met1517delinsAla	FERM 1	Heterozygous	in frame indel	Pathogenic	11:g.76919821	c.6025del	p.Ala2009Profs*32	FERM 2	Heterozygous	frameshift	Pathogenic	B
NH118	11:g.76867064	c.397C>G	p.His133Asp	Myosin motor	Heterozygous	missense	Pathogenic	11:g.76924986	c.6521del	p.Leu2174Trpfs*21	FERM 2	Heterozygous	frameshift	Likely Pathogenic	B
NH119	11:g.76893598	c.3238A>T	p.Lys1080*	MyTH4 1	Homozygous	nonsense	Pathogenic	11:g.76893598	c.3238A>T	p.Lys1080*	MyTH4 1	Homozygous	nonsense	Pathogenic	C
NH120	11:g.76900479	c.3594C>A	p.Cys1198*	MyTH4 1	Heterozygous	nonsense	Pathogenic	11:g.76916643	c.5617C>T	p.Arg1873Trp	MyTH4 2	Heterozygous	missense	Pathogenic	B
NH200	11:g.76900431	c.3546C>A	p.Asn1182Lys	MyTH4 1	Heterozygous	missense	Pathogenic	11:g.76901853	c.3862G>C	p.Ala1288Pro	FERM 1	Heterozygous	missense	Pathogenic	A
NH201	11:g.76885943	c.2078del	p.Lys693Serfs*29	Myosin motor	Homozygous	frameshift	Likely Pathogenic	11:g.76885943	c.2078del	p.Lys693Serfs*29	Myosin motor	Homozygous	frameshift	Likely Pathogenic	C
NH202	11:g.76901153	c.3719G>A	p.Arg1240Gln	MyTH4 1	Heterozygous	missense	Pathogenic	11:g.76867950	c.635G>A	p.Arg212His	Myosin motor	Heterozygous	missense	Pathogenic	A
NH203	11:g.76892635	c.2904G>T	p.Glu968Asp	none	Homozygous	missense	Pathogenic	11:g.76892635	c.2904G>T	p.Glu968Asp	none	Homozygous	missense	Pathogenic	A
NH204	11:g.76903288	c.4117C>T	p.Arg1373*	FERM 1	Heterozygous	nonsense	Pathogenic	11:g.76900393	c.3508G>A	p.Glu1170Lys	MyTH4 1	Heterozygous	missense	Pathogenic	B
NH205	11:g.76901153	c.3719G>A	p.Arg1240Gln	MyTH4 1	Homozygous	missense	Pathogenic	11:g.76901153	c.3719G>A	p.Arg1240Gln	MyTH4 1	Homozygous	missense	Pathogenic	A
NH206	11:g.76873898	c.1555-1G>C	p.?	Myosin motor	Heterozygous	splice variant	Pathogenic	11:g.76853829	c.93C>A	p.Cys31*	none	Heterozygous	nonsense	Pathogenic	C
NH208	11:g.76900393	c.3508G>A	p.Glu1170Lys	MyTH4 1	Heterozygous	missense	Pathogenic	11:g.76919825	c.6028G>A	p.Asp2010Asn	FERM 2	Heterozygous	missense	Pathogenic	A
